# Supplementary material for: MIL-53 Metal–Organic Framework as a Flexible Cathode for Lithium-Oxygen Batteries
Source: Materials (Basel). 2021 Aug 17;14(16):4618. doi: 10.3390/ma14164618 (PMC8399480; doi:10.3390/ma14164618)
Supplement: Supplementary file 1 [file materials-14-04618-s001.zip]

Archive with 1 entries (1 files):
- materials-1318416-supplementary.pdf
